# Supplementary material for: Adipofascial Flap Reconstruction for Pulp Defects: A Retrospective Study of Functional and Aesthetic Outcomes
Source: J Clin Med. 2025 Feb 21;14(5):1466. doi: 10.3390/jcm14051466 (PMC11900365; doi:10.3390/jcm14051466)
Supplement: Supplementary file 1 [file jcm-14-01466-s001.zip]

Archive with 1 entries (1 files):
- jcm-3476977-supplementary-Surgical technique.MOV
